# Supplementary material for: Association between ambient air pollution exposure and pregnancy outcomes in women treated with assisted reproductive technology: an updated systematic review and meta-analysis
Source: BMC Public Health. 2025 May 2;25:1639. doi: 10.1186/s12889-024-19301-3 (PMC12046897; doi:10.1186/s12889-024-19301-3)
Supplement: Supplementary file 1 — Supplementary Material 1: Appendix 1. Preferred Reporting Items for Systematic reviews and Meta-Analysis (PRISMA) 2009 Checklist; Appendix 2. Details for the search strategy used within each database; Appendix 3. OHAT Risk of Bias Rating Tool for Human and Animal Studies; Appendix 4. Approach to assessing the certainty of evidence from systematic reviews; Appendix 5. (Table. S2. The details the ART methodology; Table. S2. Risk of bias assessment using the National Toxicology Program's Office of Health Assessment and Translation (NTP/OHAT) tiered risk of bias approach; Table. S3. Confidence rating: assessment of body evidence; Fig. S1. Funnel plot of publication bias in reported associations between exposure to ambient air pollution and clinical pregnancy; Fig. S2. Funnel plot of publication bias in reported associations between exposure to ambient air pollution and biochemical pregnancy; Fig. S3. Funnel plot of publication bias in reported associations between exposure to ambient air pollution and live birth). Appendix 6. Sensitivity analyses of the association between ambient air pollution exposure and pregnancy outcomes in women treated with assisted reproductive technologies. [file 12889_2024_19301_MOESM1_ESM.zip]

Archive with 6 entries (6 files):
- Appendix 1.docx
- Appendix 2.docx
- Appendix 3.pdf
- Appendix 4.docx
- Appendix 5.docx
- Appendix 6.xlsx
