# Supplementary material for: Association between ambient air pollution exposure and pregnancy outcomes in women treated with assisted reproductive technology: an updated systematic review and meta-analysis
Source: BMC Public Health. 2025 May 2;25:1639. doi: 10.1186/s12889-024-19301-3 (PMC12046897; doi:10.1186/s12889-024-19301-3)
Supplement: Supplementary file 1 — Supplementary Material 1: Appendix 1. Preferred Reporting Items for Systematic reviews and Meta-Analysis (PRISMA) 2009 Checklist; Appendix 2. Details for the search strategy used within each database; Appendix 3. OHAT Risk of Bias Rating Tool for Human and Animal Studies; Appendix 4. Approach to assessing the certainty of evidence from systematic reviews; Appendix 5. (Table. S2. The details the ART methodology; Table. S2. Risk of bias assessment using the National Toxicology Program's Office of Health Assessment and Translation (NTP/OHAT) tiered risk of bias approach; Table. S3. Confidence rating: assessment of body evidence; Fig. S1. Funnel plot of publication bias in reported associations between exposure to ambient air pollution and clinical pregnancy; Fig. S2. Funnel plot of publication bias in reported associations between exposure to ambient air pollution and biochemical pregnancy; Fig. S3. Funnel plot of publication bias in reported associations between exposure to ambient air pollution and live birth). Appendix 6. Sensitivity analyses of the association between ambient air pollution exposure and pregnancy outcomes in women treated with assisted reproductive technologies. [file 12889_2024_19301_MOESM1_ESM.zip › Appendix 6.xlsx]

## Sheet: Appendix 6
Exposure-Outcomes-Exporsure windows	Study	Pooled-vale	p-value
CO-Clinical pregnancy-Any Period of Assisted Reproductive Process	Omitting Choe et al. 2018	0.959 [0.922; 0.997]	0.04
CO-Clinical pregnancy-Any Period of Assisted Reproductive Process	Omitting Choe et al. 2018	0.956 [0.918; 0.995]	0.03
CO-Clinical pregnancy-Any Period of Assisted Reproductive Process	Omitting Choe et al. 2018	0.959 [0.923; 0.997]	0.04
CO-Clinical pregnancy-Any Period of Assisted Reproductive Process	Omitting Jin et al. 2021	0.963 [0.928; 0.999]	0.05
CO-Clinical pregnancy-Any Period of Assisted Reproductive Process	Omitting Jin et al. 2021	0.957 [0.919; 0.996]	0.03
CO-Clinical pregnancy-Any Period of Assisted Reproductive Process	Omitting Jin et al. 2021	0.969 [0.942; 0.996]	0.03
CO-Clinical pregnancy-Any Period of Assisted Reproductive Process	Omitting Li et al. 2020	0.954 [0.916; 0.993]	0.02
CO-Clinical pregnancy-Any Period of Assisted Reproductive Process	Omitting Li et al. 2020	0.953 [0.916; 0.992]	0.02
CO-Clinical pregnancy-Any Period of Assisted Reproductive Process	Omitting Li et al. 2020	0.953 [0.916; 0.992]	0.02
CO-Clinical pregnancy-Any Period of Assisted Reproductive Process	Omitting Qiu et al. 2019	0.955 [0.918; 0.993]	0.02
CO-Clinical pregnancy-Any Period of Assisted Reproductive Process	Omitting Qiu et al. 2019	0.951 [0.919; 0.984]	< 0.01
CO-Clinical pregnancy-Any Period of Assisted Reproductive Process	Omitting Qiu et al. 2019	0.954 [0.918; 0.991]	0.02
CO-Clinical pregnancy-Any Period of Assisted Reproductive Process	Omitting Wang aet al. 2019	0.957 [0.920; 0.996]	0.03
CO-Clinical pregnancy-Any Period of Assisted Reproductive Process	Omitting Wu et al. 2021	0.954 [0.916; 0.993]	0.02
CO-Clinical pregnancy-Any Period of Assisted Reproductive Process	Omitting Wu et al. 2021	0.953 [0.916; 0.992]	0.02
CO-Clinical pregnancy-Any Period of Assisted Reproductive Process	Omitting Wu et al. 2021	0.954 [0.917; 0.993]	0.02
CO-Clinical pregnancy-Any Period of Assisted Reproductive Process	Pooled estimate	0.956 [0.921; 0.993]	0.02
CO-Clinical pregnancy- Ovarian Stimulation To Oocyte Retrieval	Omitting Choe et al. 2018	0.954 [0.896; 1.016]	0.14
CO-Clinical pregnancy- Ovarian Stimulation To Oocyte Retrieval	Omitting Jin et al. 2021	0.976 [0.947; 1.007]	0.12
CO-Clinical pregnancy- Ovarian Stimulation To Oocyte Retrieval	Omitting Li et al. 2020	0.935 [0.877; 0.997]	0.04
CO-Clinical pregnancy- Ovarian Stimulation To Oocyte Retrieval	Omitting Qiu et al. 2019	0.944 [0.888; 1.003]	0.06
CO-Clinical pregnancy- Ovarian Stimulation To Oocyte Retrieval	Omitting Wu et al. 2021	0.934 [0.877; 0.996]	0.04
CO-Clinical pregnancy- Ovarian Stimulation To Oocyte Retrieval	Pooled estimate	0.949 [0.900; 0.999]	0.05
CO-Clinical pregnancy- Oocyte Retrieval To Embryo Transfer	Omitting Choe et al. 2018	0.984 [0.932; 1.040]	0.57
CO-Clinical pregnancy- Oocyte Retrieval To Embryo Transfer	Omitting Jin et al. 2021	0.988 [0.938; 1.041]	0.66
CO-Clinical pregnancy- Oocyte Retrieval To Embryo Transfer	Omitting Li et al. 2020	0.979 [0.924; 1.036]	0.46
CO-Clinical pregnancy- Oocyte Retrieval To Embryo Transfer	Omitting Qiu et al. 2019	0.978 [0.956; 1.001]	0.06
CO-Clinical pregnancy- Oocyte Retrieval To Embryo Transfer	Omitting Wang aet al. 2019	0.988 [0.940; 1.038]	0.63
CO-Clinical pregnancy- Oocyte Retrieval To Embryo Transfer	Omitting Wu et al. 2021	0.979 [0.924; 1.037]	0.47
CO-Clinical pregnancy- Oocyte Retrieval To Embryo Transfer	Pooled estimate	0.981 [0.937; 1.026]	0.39
CO-Clinical pregnancy- Embryo Transfer To hCG Test	Omitting Choe et al. 2018	0.939 [0.832; 1.059]	0.3
CO-Clinical pregnancy- Embryo Transfer To hCG Test	Omitting Jin et al. 2021	0.976 [0.930; 1.023]	0.31
CO-Clinical pregnancy- Embryo Transfer To hCG Test	Omitting Li et al. 2020	0.914 [0.813; 1.028]	0.13
CO-Clinical pregnancy- Embryo Transfer To hCG Test	Omitting Qiu et al. 2019	0.915 [0.823; 1.017]	0.1
CO-Clinical pregnancy- Embryo Transfer To hCG Test	Omitting Wu et al. 2021	0.918 [0.814; 1.035]	0.16
CO-Clinical pregnancy- Embryo Transfer To hCG Test	Pooled estimate	0.932 [0.847; 1.025]	0.15
NO2-Clinical pregnancy-Any Period of Assisted Reproductive Process	Omitting Choe et al. 2018	0.984 [0.972; 0.996]	0.01
NO2-Clinical pregnancy-Any Period of Assisted Reproductive Process	Omitting Choe et al. 2018	0.983 [0.970; 0.995]	< 0.01
NO2-Clinical pregnancy-Any Period of Assisted Reproductive Process	Omitting Choe et al. 2018	0.984 [0.972; 0.996]	0.01
NO2-Clinical pregnancy-Any Period of Assisted Reproductive Process	Omitting Jin et al. 2021	0.984 [0.972; 0.997]	0.01
NO2-Clinical pregnancy-Any Period of Assisted Reproductive Process	Omitting Jin et al. 2021	0.983 [0.971; 0.996]	< 0.01
NO2-Clinical pregnancy-Any Period of Assisted Reproductive Process	Omitting Jin et al. 2021	0.986 [0.975; 0.996]	< 0.01
NO2-Clinical pregnancy-Any Period of Assisted Reproductive Process	Omitting Li et al. 2020	0.984 [0.972; 0.996]	0.01
NO2-Clinical pregnancy-Any Period of Assisted Reproductive Process	Omitting Li et al. 2020	0.984 [0.971; 0.996]	0.01
NO2-Clinical pregnancy-Any Period of Assisted Reproductive Process	Omitting Li et al. 2020	0.983 [0.971; 0.996]	< 0.01
NO2-Clinical pregnancy-Any Period of Assisted Reproductive Process	Omitting Qiu et al. 2019	0.982 [0.970; 0.994]	< 0.01
NO2-Clinical pregnancy-Any Period of Assisted Reproductive Process	Omitting Qiu et al. 2019	0.981 [0.971; 0.991]	< 0.01
NO2-Clinical pregnancy-Any Period of Assisted Reproductive Process	Omitting Qiu et al. 2019	0.982 [0.971; 0.993]	< 0.01
NO2-Clinical pregnancy-Any Period of Assisted Reproductive Process	Omitting Tartaglia et al. 2022	0.981 [0.969; 0.994]	< 0.01
NO2-Clinical pregnancy-Any Period of Assisted Reproductive Process	Omitting Wang aet al. 2019	0.983 [0.970; 0.995]	< 0.01
NO2-Clinical pregnancy-Any Period of Assisted Reproductive Process	Omitting Wu et al. 2021	0.983 [0.971; 0.996]	< 0.01
NO2-Clinical pregnancy-Any Period of Assisted Reproductive Process	Omitting Wu et al. 2021	0.983 [0.970; 0.995]	< 0.01
NO2-Clinical pregnancy-Any Period of Assisted Reproductive Process	Omitting Wu et al. 2021	0.983 [0.970; 0.995]	< 0.01
NO2-Clinical pregnancy-Any Period of Assisted Reproductive Process	Pooled estimate	0.983 [0.971; 0.995]	< 0.01
NO2-Clinical pregnancy- Ovarian Stimulation To Oocyte Retrieval	Omitting Choe et al. 2018	0.978 [0.960; 0.997]	0.02
NO2-Clinical pregnancy- Ovarian Stimulation To Oocyte Retrieval	Omitting Jin et al. 2021	0.979 [0.961; 0.998]	0.03
NO2-Clinical pregnancy- Ovarian Stimulation To Oocyte Retrieval	Omitting Li et al. 2020	0.979 [0.959; 0.998]	0.03
NO2-Clinical pregnancy- Ovarian Stimulation To Oocyte Retrieval	Omitting Qiu et al. 2019	0.975 [0.965; 0.986]	< 0.01
NO2-Clinical pregnancy- Ovarian Stimulation To Oocyte Retrieval	Omitting Wu et al. 2021	0.974 [0.954; 0.994]	0.01
NO2-Clinical pregnancy- Ovarian Stimulation To Oocyte Retrieval	Pooled estimate	0.976 [0.961; 0.992]	< 0.01
NO2-Clinical pregnancy- Oocyte Retrieval To Embryo Transfer	Omitting Choe et al. 2018	0.992 [0.974; 1.012]	0.44
NO2-Clinical pregnancy- Oocyte Retrieval To Embryo Transfer	Omitting Jin et al. 2021	0.994 [0.976; 1.012]	0.52
NO2-Clinical pregnancy- Oocyte Retrieval To Embryo Transfer	Omitting Li et al. 2020	0.995 [0.978; 1.012]	0.56
NO2-Clinical pregnancy- Oocyte Retrieval To Embryo Transfer	Omitting Qiu et al. 2019	0.989 [0.979; 0.998]	0.02
NO2-Clinical pregnancy- Oocyte Retrieval To Embryo Transfer	Omitting Tartaglia et al. 2022	0.989 [0.971; 1.008]	0.25
NO2-Clinical pregnancy- Oocyte Retrieval To Embryo Transfer	Omitting Wang aet al. 2019	0.993 [0.974; 1.012]	0.45
NO2-Clinical pregnancy- Oocyte Retrieval To Embryo Transfer	Omitting Wu et al. 2021	0.992 [0.973; 1.012]	0.44
NO2-Clinical pregnancy- Oocyte Retrieval To Embryo Transfer	Pooled estimate	0.992 [0.976; 1.008]	0.3
NO2-Clinical pregnancy- Embryo Transfer To hCG Test	Omitting Choe et al. 2018	0.979 [0.942; 1.017]	0.27
NO2-Clinical pregnancy- Embryo Transfer To hCG Test	Omitting Jin et al. 2021	0.986 [0.961; 1.011]	0.28
NO2-Clinical pregnancy- Embryo Transfer To hCG Test	Omitting Li et al. 2020	0.976 [0.939; 1.015]	0.23
NO2-Clinical pregnancy- Embryo Transfer To hCG Test	Omitting Qiu et al. 2019	0.969 [0.946; 0.991]	< 0.01
NO2-Clinical pregnancy- Embryo Transfer To hCG Test	Omitting Wu et al. 2021	0.974 [0.937; 1.012]	0.17
NO2-Clinical pregnancy- Embryo Transfer To hCG Test	Pooled estimate	0.976 [0.948; 1.005]	0.11
O3-Clinical pregnancy-Any Period of Assisted Reproductive Process	Omitting Boulet et al. 2019	1.001 [0.995; 1.008]	0.68
O3-Clinical pregnancy-Any Period of Assisted Reproductive Process	Omitting Boulet et al. 2019	1.001 [0.995; 1.008]	0.68
O3-Clinical pregnancy-Any Period of Assisted Reproductive Process	Omitting Boulet et al. 2019	1.001 [0.995; 1.008]	0.68
O3-Clinical pregnancy-Any Period of Assisted Reproductive Process	Omitting Choe et al. 2018	1.001 [0.995; 1.008]	0.68
O3-Clinical pregnancy-Any Period of Assisted Reproductive Process	Omitting Choe et al. 2018	1.001 [0.995; 1.008]	0.68
O3-Clinical pregnancy-Any Period of Assisted Reproductive Process	Omitting Choe et al. 2018	1.002 [0.995; 1.009]	0.64
O3-Clinical pregnancy-Any Period of Assisted Reproductive Process	Omitting Jin et al. 2021	1.000 [0.994; 1.006]	0.93
O3-Clinical pregnancy-Any Period of Assisted Reproductive Process	Omitting Jin et al. 2021	1.000 [0.994; 1.006]	0.96
O3-Clinical pregnancy-Any Period of Assisted Reproductive Process	Omitting Jin et al. 2021	0.999 [0.994; 1.005]	0.86
O3-Clinical pregnancy-Any Period of Assisted Reproductive Process	Omitting Li et al. 2020	1.002 [0.995; 1.008]	0.67
O3-Clinical pregnancy-Any Period of Assisted Reproductive Process	Omitting Li et al. 2020	1.002 [0.995; 1.009]	0.67
O3-Clinical pregnancy-Any Period of Assisted Reproductive Process	Omitting Li et al. 2020	1.002 [0.995; 1.009]	0.66
O3-Clinical pregnancy-Any Period of Assisted Reproductive Process	Omitting Qiu et al. 2019	1.003 [0.996; 1.009]	0.45
O3-Clinical pregnancy-Any Period of Assisted Reproductive Process	Omitting Qiu et al. 2019	1.002 [0.996; 1.009]	0.51
O3-Clinical pregnancy-Any Period of Assisted Reproductive Process	Omitting Qiu et al. 2019	1.002 [0.995; 1.009]	0.52
O3-Clinical pregnancy-Any Period of Assisted Reproductive Process	Omitting Tartaglia et al. 2022	1.002 [0.995; 1.009]	0.52
O3-Clinical pregnancy-Any Period of Assisted Reproductive Process	Omitting Wang aet al. 2019	1.002 [0.995; 1.009]	0.62
O3-Clinical pregnancy-Any Period of Assisted Reproductive Process	Omitting Wu et al. 2021	1.002 [0.995; 1.009]	0.55
O3-Clinical pregnancy-Any Period of Assisted Reproductive Process	Omitting Wu et al. 2021	1.002 [0.995; 1.009]	0.56
O3-Clinical pregnancy-Any Period of Assisted Reproductive Process	Omitting Wu et al. 2021	1.002 [0.995; 1.009]	0.58
O3-Clinical pregnancy-Any Period of Assisted Reproductive Process	Pooled estimate	1.002 [0.995; 1.008]	0.65
O3-Clinical pregnancy- Ovarian Stimulation To Oocyte Retrieval	Omitting Boulet et al. 2019	1.001 [0.985; 1.018]	0.9
O3-Clinical pregnancy- Ovarian Stimulation To Oocyte Retrieval	Omitting Choe et al. 2018	1.001 [0.985; 1.017]	0.91
O3-Clinical pregnancy- Ovarian Stimulation To Oocyte Retrieval	Omitting Jin et al. 2021	0.997 [0.988; 1.006]	0.5
O3-Clinical pregnancy- Ovarian Stimulation To Oocyte Retrieval	Omitting Li et al. 2020	1.001 [0.985; 1.018]	0.88
O3-Clinical pregnancy- Ovarian Stimulation To Oocyte Retrieval	Omitting Qiu et al. 2019	1.005 [0.993; 1.017]	0.44
O3-Clinical pregnancy- Ovarian Stimulation To Oocyte Retrieval	Omitting Wu et al. 2021	1.003 [0.988; 1.019]	0.67
O3-Clinical pregnancy- Ovarian Stimulation To Oocyte Retrieval	Pooled estimate	1.001 [0.988; 1.014]	0.85
O3-Clinical pregnancy- Oocyte Retrieval To Embryo Transfer	Omitting Boulet et al. 2019	0.999 [0.989; 1.010]	0.92
O3-Clinical pregnancy- Oocyte Retrieval To Embryo Transfer	Omitting Choe et al. 2018	1.000 [0.990; 1.010]	0.93
O3-Clinical pregnancy- Oocyte Retrieval To Embryo Transfer	Omitting Jin et al. 2021	0.997 [0.992; 1.002]	0.26
O3-Clinical pregnancy- Oocyte Retrieval To Embryo Transfer	Omitting Li et al. 2020	1.000 [0.989; 1.010]	0.95
O3-Clinical pregnancy- Oocyte Retrieval To Embryo Transfer	Omitting Qiu et al. 2019	1.002 [0.992; 1.011]	0.75
O3-Clinical pregnancy- Oocyte Retrieval To Embryo Transfer	Omitting Tartaglia et al. 2022	1.002 [0.992; 1.011]	0.76
O3-Clinical pregnancy- Oocyte Retrieval To Embryo Transfer	Omitting Wang aet al. 2019	1.000 [0.990; 1.011]	0.95
O3-Clinical pregnancy- Oocyte Retrieval To Embryo Transfer	Omitting Wu et al. 2021	1.001 [0.991; 1.011]	0.83
O3-Clinical pregnancy- Oocyte Retrieval To Embryo Transfer	Pooled estimate	1.000 [0.991; 1.009]	0.98
O3-Clinical pregnancy- Embryo Transfer To hCG Test	Omitting Boulet et al. 2019	1.005 [0.987; 1.023]	0.61
O3-Clinical pregnancy- Embryo Transfer To hCG Test	Omitting Choe et al. 2018	1.005 [0.988; 1.023]	0.56
O3-Clinical pregnancy- Embryo Transfer To hCG Test	Omitting Jin et al. 2021	0.999 [0.993; 1.004]	0.65
O3-Clinical pregnancy- Embryo Transfer To hCG Test	Omitting Li et al. 2020	1.005 [0.987; 1.023]	0.58
O3-Clinical pregnancy- Embryo Transfer To hCG Test	Omitting Qiu et al. 2019	1.008 [0.991; 1.024]	0.36
O3-Clinical pregnancy- Embryo Transfer To hCG Test	Omitting Wu et al. 2021	1.006 [0.989; 1.024]	0.47
O3-Clinical pregnancy- Embryo Transfer To hCG Test	Pooled estimate	1.004 [0.990; 1.019]	0.56
PM10-Clinical pregnancy-Any Period of Assisted Reproductive Process	Omitting Choe et al. 2018	0.998 [0.993; 1.002]	0.29
PM10-Clinical pregnancy-Any Period of Assisted Reproductive Process	Omitting Choe et al. 2018	0.997 [0.993; 1.002]	0.24
PM10-Clinical pregnancy-Any Period of Assisted Reproductive Process	Omitting Choe et al. 2018	0.998 [0.994; 1.002]	0.25
PM10-Clinical pregnancy-Any Period of Assisted Reproductive Process	Omitting Jin et al. 2021	0.998 [0.993; 1.002]	0.33
PM10-Clinical pregnancy-Any Period of Assisted Reproductive Process	Omitting Jin et al. 2021	0.997 [0.993; 1.002]	0.26
PM10-Clinical pregnancy-Any Period of Assisted Reproductive Process	Omitting Jin et al. 2021	0.998 [0.994; 1.003]	0.44
PM10-Clinical pregnancy-Any Period of Assisted Reproductive Process	Omitting Li et al. 2020	0.998 [0.993; 1.002]	0.31
PM10-Clinical pregnancy-Any Period of Assisted Reproductive Process	Omitting Li et al. 2020	0.997 [0.993; 1.002]	0.25
PM10-Clinical pregnancy-Any Period of Assisted Reproductive Process	Omitting Li et al. 2020	0.997 [0.993; 1.002]	0.28
PM10-Clinical pregnancy-Any Period of Assisted Reproductive Process	Omitting Liu et al. 2022	0.997 [0.992; 1.002]	0.23
PM10-Clinical pregnancy-Any Period of Assisted Reproductive Process	Omitting Qiu et al. 2019	0.997 [0.993; 1.002]	0.24
PM10-Clinical pregnancy-Any Period of Assisted Reproductive Process	Omitting Qiu et al. 2019	0.997 [0.993; 1.001]	0.15
PM10-Clinical pregnancy-Any Period of Assisted Reproductive Process	Omitting Qiu et al. 2019	0.997 [0.993; 1.001]	0.14
PM10-Clinical pregnancy-Any Period of Assisted Reproductive Process	Omitting Wang aet al. 2019	0.998 [0.993; 1.002]	0.34
PM10-Clinical pregnancy-Any Period of Assisted Reproductive Process	Omitting Wu et al. 2021	0.997 [0.992; 1.002]	0.22
PM10-Clinical pregnancy-Any Period of Assisted Reproductive Process	Omitting Wu et al. 2021	0.997 [0.992; 1.002]	0.19
PM10-Clinical pregnancy-Any Period of Assisted Reproductive Process	Omitting Wu et al. 2021	0.997 [0.992; 1.002]	0.19
PM10-Clinical pregnancy-Any Period of Assisted Reproductive Process	Pooled estimate	0.997 [0.993; 1.002]	0.24
PM10-Clinical pregnancy- Ovarian Stimulation To Oocyte Retrieval	Omitting Choe et al. 2018	0.997 [0.993; 1.001]	0.15
PM10-Clinical pregnancy- Ovarian Stimulation To Oocyte Retrieval	Omitting Jin et al. 2021	0.998 [0.993; 1.002]	0.32
PM10-Clinical pregnancy- Ovarian Stimulation To Oocyte Retrieval	Omitting Li et al. 2020	0.997 [0.992; 1.003]	0.35
PM10-Clinical pregnancy- Ovarian Stimulation To Oocyte Retrieval	Omitting Qiu et al. 2019	0.996 [0.992; 1.001]	0.12
PM10-Clinical pregnancy- Ovarian Stimulation To Oocyte Retrieval	Omitting Wu et al. 2021	0.994 [0.989; 0.999]	0.01
PM10-Clinical pregnancy- Ovarian Stimulation To Oocyte Retrieval	Pooled estimate	0.997 [0.992; 1.001]	0.12
PM10-Clinical pregnancy- Oocyte Retrieval To Embryo Transfer	Omitting Choe et al. 2018	0.999 [0.993; 1.006]	0.86
PM10-Clinical pregnancy- Oocyte Retrieval To Embryo Transfer	Omitting Jin et al. 2021	1.000 [0.993; 1.007]	0.98
PM10-Clinical pregnancy- Oocyte Retrieval To Embryo Transfer	Omitting Li et al. 2020	1.000 [0.993; 1.007]	0.96
PM10-Clinical pregnancy- Oocyte Retrieval To Embryo Transfer	Omitting Qiu et al. 2019	0.999 [0.994; 1.004]	0.68
PM10-Clinical pregnancy- Oocyte Retrieval To Embryo Transfer	Omitting Wang aet al. 2019	1.001 [0.996; 1.005]	0.71
PM10-Clinical pregnancy- Oocyte Retrieval To Embryo Transfer	Omitting Wu et al. 2021	0.998 [0.991; 1.006]	0.65
PM10-Clinical pregnancy- Oocyte Retrieval To Embryo Transfer	Pooled estimate	1.000 [0.994; 1.005]	0.87
PM10-Clinical pregnancy- Embryo Transfer To hCG Test	Omitting Choe et al. 2018	0.998 [0.990; 1.007]	0.67
PM10-Clinical pregnancy- Embryo Transfer To hCG Test	Omitting Jin et al. 2021	0.998 [0.986; 1.011]	0.81
PM10-Clinical pregnancy- Embryo Transfer To hCG Test	Omitting Li et al. 2020	0.995 [0.981; 1.010]	0.53
PM10-Clinical pregnancy- Embryo Transfer To hCG Test	Omitting Liu et al. 2022	0.995 [0.981; 1.009]	0.45
PM10-Clinical pregnancy- Embryo Transfer To hCG Test	Omitting Qiu et al. 2019	0.993 [0.983; 1.004]	0.24
PM10-Clinical pregnancy- Embryo Transfer To hCG Test	Omitting Wu et al. 2021	0.994 [0.980; 1.008]	0.4
PM10-Clinical pregnancy- Embryo Transfer To hCG Test	Pooled estimate	0.996 [0.985; 1.007]	0.47
PM2.5-Clinical pregnancy-Any Period of Assisted Reproductive Process	Omitting Boulet et al. 2019	0.995 [0.990; 1.001]	0.13
PM2.5-Clinical pregnancy-Any Period of Assisted Reproductive Process	Omitting Boulet et al. 2019	0.995 [0.990; 1.001]	0.13
PM2.5-Clinical pregnancy-Any Period of Assisted Reproductive Process	Omitting Boulet et al. 2019	0.995 [0.990; 1.001]	0.13
PM2.5-Clinical pregnancy-Any Period of Assisted Reproductive Process	Omitting Jin et al. 2021	0.997 [0.991; 1.002]	0.26
PM2.5-Clinical pregnancy-Any Period of Assisted Reproductive Process	Omitting Jin et al. 2021	0.996 [0.990; 1.002]	0.19
PM2.5-Clinical pregnancy-Any Period of Assisted Reproductive Process	Omitting Jin et al. 2021	0.997 [0.992; 1.003]	0.29
PM2.5-Clinical pregnancy-Any Period of Assisted Reproductive Process	Omitting Li et al. 2020	0.996 [0.990; 1.002]	0.15
PM2.5-Clinical pregnancy-Any Period of Assisted Reproductive Process	Omitting Li et al. 2020	0.995 [0.989; 1.001]	0.12
PM2.5-Clinical pregnancy-Any Period of Assisted Reproductive Process	Omitting Li et al. 2020	0.996 [0.990; 1.002]	0.15
PM2.5-Clinical pregnancy-Any Period of Assisted Reproductive Process	Omitting Qiu et al. 2019	0.995 [0.990; 1.001]	0.12
PM2.5-Clinical pregnancy-Any Period of Assisted Reproductive Process	Omitting Qiu et al. 2019	0.995 [0.990; 1.000]	0.06
PM2.5-Clinical pregnancy-Any Period of Assisted Reproductive Process	Omitting Qiu et al. 2019	0.995 [0.990; 1.000]	0.06
PM2.5-Clinical pregnancy-Any Period of Assisted Reproductive Process	Omitting Tartaglia et al. 2022	0.996 [0.990; 1.001]	0.14
PM2.5-Clinical pregnancy-Any Period of Assisted Reproductive Process	Omitting Wang aet al. 2019	0.996 [0.990; 1.002]	0.17
PM2.5-Clinical pregnancy-Any Period of Assisted Reproductive Process	Omitting Wu et al. 2021	0.995 [0.989; 1.001]	0.11
PM2.5-Clinical pregnancy-Any Period of Assisted Reproductive Process	Omitting Wu et al. 2021	0.995 [0.989; 1.001]	0.12
PM2.5-Clinical pregnancy-Any Period of Assisted Reproductive Process	Omitting Wu et al. 2021	0.995 [0.989; 1.001]	0.09
PM2.5-Clinical pregnancy-Any Period of Assisted Reproductive Process	Omitting Wang et al. 2023	0.996 [0.991; 1.001]	0.14
PM2.5-Clinical pregnancy-Any Period of Assisted Reproductive Process	Omitting Wang et al. 2023	0.996 [0.990; 1.002]	0.16
PM2.5-Clinical pregnancy-Any Period of Assisted Reproductive Process	Omitting Wang et al. 2023	0.996 [0.990; 1.002]	0.15
PM2.5-Clinical pregnancy-Any Period of Assisted Reproductive Process	Pooled estimate	0.996 [0.990; 1.001]	0.12
PM2.5-Clinical pregnancy- Ovarian Stimulation To Oocyte Retrieval	Omitting Boulet et al. 2019	0.993 [0.982; 1.004]	0.22
PM2.5-Clinical pregnancy- Ovarian Stimulation To Oocyte Retrieval	Omitting Jin et al. 2021	0.998 [0.989; 1.007]	0.68
PM2.5-Clinical pregnancy- Ovarian Stimulation To Oocyte Retrieval	Omitting Li et al. 2020	0.993 [0.981; 1.005]	0.27
PM2.5-Clinical pregnancy- Ovarian Stimulation To Oocyte Retrieval	Omitting Qiu et al. 2019	0.993 [0.982; 1.003]	0.19
PM2.5-Clinical pregnancy- Ovarian Stimulation To Oocyte Retrieval	Omitting Wu et al. 2021	0.991 [0.979; 1.003]	0.13
PM2.5-Clinical pregnancy- Ovarian Stimulation To Oocyte Retrieval	Omitting Wang et al. 2023	0.995 [0.986; 1.004]	0.25
PM2.5-Clinical pregnancy Ovarian Stimulation To Oocyte Retrieval	Pooled estimate	0.994 [0.984; 1.004]	0.22
PM2.5-Clinical pregnancy- Oocyte Retrieval To Embryo Transfer	Omitting Boulet et al. 2019	0.998 [0.989; 1.007]	0.66
PM2.5-Clinical pregnancy- Oocyte Retrieval To Embryo Transfer	Omitting Jin et al. 2021	1.000 [0.992; 1.008]	0.98
PM2.5-Clinical pregnancy- Oocyte Retrieval To Embryo Transfer	Omitting Li et al. 2020	0.998 [0.988; 1.007]	0.63
PM2.5-Clinical pregnancy- Oocyte Retrieval To Embryo Transfer	Omitting Qiu et al. 2019	0.998 [0.992; 1.003]	0.34
PM2.5-Clinical pregnancy- Oocyte Retrieval To Embryo Transfer	Omitting Tartaglia et al. 2022	0.998 [0.990; 1.007]	0.73
PM2.5-Clinical pregnancy- Oocyte Retrieval To Embryo Transfer	Omitting Wang aet al. 2019	0.999 [0.992; 1.007]	0.8
PM2.5-Clinical pregnancy- Oocyte Retrieval To Embryo Transfer	Omitting Wu et al. 2021	0.998 [0.988; 1.008]	0.67
PM2.5-Clinical pregnancy Ovarian Stimulation To Oocyte Retrieval	Omitting Wang et al. 2023	0.998 [0.991; 1.006]	0.65
PM2.5-Clinical pregnancy- Oocyte Retrieval To Embryo Transfer	Pooled estimate	0.997 [0.990; 1.005]	0.53
PM2.5-Clinical pregnancy- Embryo Transfer To hCG Test	Omitting Boulet et al. 2019	0.997 [0.980; 1.014]	0.71
PM2.5-Clinical pregnancy- Embryo Transfer To hCG Test	Omitting Jin et al. 2021	1.002 [0.991; 1.012]	0.74
PM2.5-Clinical pregnancy- Embryo Transfer To hCG Test	Omitting Li et al. 2020	0.998 [0.980; 1.016]	0.82
PM2.5-Clinical pregnancy- Embryo Transfer To hCG Test	Omitting Qiu et al. 2019	0.993 [0.982; 1.005]	0.25
PM2.5-Clinical pregnancy- Embryo Transfer To hCG Test	Omitting Wu et al. 2021	0.995 [0.978; 1.013]	0.61
PM2.5-Clinical pregnancy Ovarian Stimulation To Oocyte Retrieval	Omitting Wang et al. 2023	0.997 [0.983; 1.011]	0.65
PM2.5-Clinical pregnancy- Embryo Transfer To hCG Test	Pooled estimate	0.996 [0.983; 1.008]	0.49
SO2-Clinical pregnancy-Any Period of Assisted Reproductive Process	Omitting Choe et al. 2018	0.982 [0.965; 1.000]	0.05
SO2-Clinical pregnancy-Any Period of Assisted Reproductive Process	Omitting Choe et al. 2018	0.982 [0.965; 1.000]	0.05
SO2-Clinical pregnancy-Any Period of Assisted Reproductive Process	Omitting Choe et al. 2018	0.983 [0.966; 1.000]	0.05
SO2-Clinical pregnancy-Any Period of Assisted Reproductive Process	Omitting Jin et al. 2021	0.984 [0.967; 1.001]	0.07
SO2-Clinical pregnancy-Any Period of Assisted Reproductive Process	Omitting Jin et al. 2021	0.984 [0.967; 1.001]	0.07
SO2-Clinical pregnancy-Any Period of Assisted Reproductive Process	Omitting Jin et al. 2021	0.989 [0.977; 1.002]	0.1
SO2-Clinical pregnancy-Any Period of Assisted Reproductive Process	Omitting Li et al. 2020	0.982 [0.964; 1.000]	0.05
SO2-Clinical pregnancy-Any Period of Assisted Reproductive Process	Omitting Li et al. 2020	0.982 [0.965; 1.000]	0.05
SO2-Clinical pregnancy-Any Period of Assisted Reproductive Process	Omitting Li et al. 2020	0.981 [0.964; 0.999]	0.04
SO2-Clinical pregnancy-Any Period of Assisted Reproductive Process	Omitting Liu et al. 2022	0.980 [0.963; 0.998]	0.03
SO2-Clinical pregnancy-Any Period of Assisted Reproductive Process	Omitting Qiu et al. 2019	0.981 [0.963; 0.998]	0.03
SO2-Clinical pregnancy-Any Period of Assisted Reproductive Process	Omitting Qiu et al. 2019	0.980 [0.963; 0.997]	0.02
SO2-Clinical pregnancy-Any Period of Assisted Reproductive Process	Omitting Qiu et al. 2019	0.980 [0.963; 0.997]	0.02
SO2-Clinical pregnancy-Any Period of Assisted Reproductive Process	Omitting Wang aet al. 2019	0.984 [0.966; 1.001]	0.06
SO2-Clinical pregnancy-Any Period of Assisted Reproductive Process	Omitting Wu et al. 2021	0.980 [0.963; 0.998]	0.03
SO2-Clinical pregnancy-Any Period of Assisted Reproductive Process	Omitting Wu et al. 2021	0.980 [0.963; 0.998]	0.03
SO2-Clinical pregnancy-Any Period of Assisted Reproductive Process	Omitting Wu et al. 2021	0.980 [0.963; 0.998]	0.03
SO2-Clinical pregnancy-Any Period of Assisted Reproductive Process	Pooled estimate	0.982 [0.966; 0.999]	0.04
SO2-Clinical pregnancy- Ovarian Stimulation To Oocyte Retrieval	Omitting Choe et al. 2018	0.986 [0.964; 1.009]	0.23
SO2-Clinical pregnancy- Ovarian Stimulation To Oocyte Retrieval	Omitting Jin et al. 2021	0.994 [0.981; 1.006]	0.31
SO2-Clinical pregnancy- Ovarian Stimulation To Oocyte Retrieval	Omitting Li et al. 2020	0.987 [0.961; 1.013]	0.33
SO2-Clinical pregnancy- Ovarian Stimulation To Oocyte Retrieval	Omitting Qiu et al. 2019	0.982 [0.959; 1.005]	0.12
SO2-Clinical pregnancy- Ovarian Stimulation To Oocyte Retrieval	Omitting Wu et al. 2021	0.980 [0.957; 1.003]	0.09
SO2-Clinical pregnancy- Ovarian Stimulation To Oocyte Retrieval	Pooled estimate	0.986 [0.967; 1.006]	0.17
SO2-Clinical pregnancy- Oocyte Retrieval To Embryo Transfer	Omitting Choe et al. 2018	0.983 [0.956; 1.010]	0.21
SO2-Clinical pregnancy- Oocyte Retrieval To Embryo Transfer	Omitting Jin et al. 2021	0.988 [0.964; 1.013]	0.35
SO2-Clinical pregnancy- Oocyte Retrieval To Embryo Transfer	Omitting Li et al. 2020	0.982 [0.952; 1.013]	0.26
SO2-Clinical pregnancy- Oocyte Retrieval To Embryo Transfer	Omitting Qiu et al. 2019	0.975 [0.953; 0.998]	0.03
SO2-Clinical pregnancy- Oocyte Retrieval To Embryo Transfer	Omitting Wang aet al. 2019	0.986 [0.960; 1.013]	0.31
SO2-Clinical pregnancy- Oocyte Retrieval To Embryo Transfer	Omitting Wu et al. 2021	0.975 [0.947; 1.004]	0.09
SO2-Clinical pregnancy- Oocyte Retrieval To Embryo Transfer	Pooled estimate	0.982 [0.958; 1.006]	0.14
SO2-Clinical pregnancy- Embryo Transfer To hCG Test	Omitting Choe et al. 2018	0.981 [0.936; 1.029]	0.44
SO2-Clinical pregnancy- Embryo Transfer To hCG Test	Omitting Jin et al. 2021	1.000 [0.981; 1.019]	0.98
SO2-Clinical pregnancy- Embryo Transfer To hCG Test	Omitting Li et al. 2020	0.975 [0.925; 1.027]	0.33
SO2-Clinical pregnancy- Embryo Transfer To hCG Test	Omitting Liu et al. 2022	0.970 [0.924; 1.020]	0.24
SO2-Clinical pregnancy- Embryo Transfer To hCG Test	Omitting Qiu et al. 2019	0.969 [0.924; 1.017]	0.21
SO2-Clinical pregnancy- Embryo Transfer To hCG Test	Omitting Wu et al. 2021	0.971 [0.923; 1.022]	0.26
SO2-Clinical pregnancy- Embryo Transfer To hCG Test	Pooled estimate	0.978 [0.938; 1.020]	0.3
CO-Biochemical pregnancy-Any Period of Assisted Reproductive Process	Omitting Choe et al. 2018	0.991 [0.964; 1.018]	0.49
CO-Biochemical pregnancy-Any Period of Assisted Reproductive Process	Omitting Choe et al. 2018	0.985 [0.970; 1.001]	0.06
CO-Biochemical pregnancy-Any Period of Assisted Reproductive Process	Omitting Choe et al. 2018	0.987 [0.966; 1.008]	0.21
CO-Biochemical pregnancy-Any Period of Assisted Reproductive Process	Omitting Li et al. 2020	0.992 [0.962; 1.022]	0.58
CO-Biochemical pregnancy-Any Period of Assisted Reproductive Process	Omitting Li et al. 2020	0.992 [0.963; 1.022]	0.6
CO-Biochemical pregnancy-Any Period of Assisted Reproductive Process	Omitting Li et al. 2020	0.992 [0.962; 1.022]	0.58
CO-Biochemical pregnancy-Any Period of Assisted Reproductive Process	Omitting Wu et al. 2021	0.991 [0.962; 1.022]	0.57
CO-Biochemical pregnancy-Any Period of Assisted Reproductive Process	Omitting Wu et al. 2021	0.990 [0.960; 1.021]	0.53
CO-Biochemical pregnancy-Any Period of Assisted Reproductive Process	Omitting Wu et al. 2021	0.992 [0.963; 1.022]	0.6
CO-Biochemical pregnancy-Any Period of Assisted Reproductive Process	Pooled estimate	0.990 [0.965; 1.015]	0.43
CO-Biochemical pregnancy-Ovarian Stimulation To Oocyte Retrieval	Omitting Choe et al. 2018	0.986 [0.976; 0.995]	< 0.01
CO-Biochemical pregnancy-Ovarian Stimulation To Oocyte Retrieval	Omitting Li et al. 2020	0.986 [0.972; 1.000]	0.05
CO-Biochemical pregnancy-Ovarian Stimulation To Oocyte Retrieval	Omitting Wu et al. 2021	0.983 [0.961; 1.005]	0.13
CO-Biochemical pregnancy-Ovarian Stimulation To Oocyte Retrieval	Pooled estimate	0.985 [0.975; 0.996]	< 0.01
CO-Biochemical pregnancy-Oocyte Retrieval To Embryo Transfer	Omitting Choe et al. 2018	0.990 [0.979; 1.000]	0.05
CO-Biochemical pregnancy-Oocyte Retrieval To Embryo Transfer	Omitting Li et al. 2020	1.029 [0.929; 1.139]	0.58
CO-Biochemical pregnancy-Oocyte Retrieval To Embryo Transfer	Omitting Wu et al. 2021	1.025 [0.915; 1.149]	0.67
CO-Biochemical pregnancy-Oocyte Retrieval To Embryo Transfer	Pooled estimate	1.005 [0.941; 1.073]	0.88
CO-Biochemical pregnancy-Embryo Transfer To hCG Test	Omitting Choe et al. 2018	0.982 [0.971; 0.992]	< 0.01
CO-Biochemical pregnancy-Embryo Transfer To hCG Test	Omitting Li et al. 2020	1.005 [0.913; 1.106]	0.92
CO-Biochemical pregnancy-Embryo Transfer To hCG Test	Omitting Wu et al. 2021	1.006 [0.916; 1.106]	0.89
CO-Biochemical pregnancy-Embryo Transfer To hCG Test	Pooled estimate	0.990 [0.939; 1.044]	0.72
NO2-Biochemical pregnancy-Any Period of Assisted Reproductive Process	Omitting Choe et al. 2018	0.993 [0.971; 1.016]	0.54
NO2-Biochemical pregnancy-Any Period of Assisted Reproductive Process	Omitting Choe et al. 2018	0.988 [0.969; 1.008]	0.24
NO2-Biochemical pregnancy-Any Period of Assisted Reproductive Process	Omitting Choe et al. 2018	0.986 [0.972; 1.000]	0.04
NO2-Biochemical pregnancy-Any Period of Assisted Reproductive Process	Omitting Li et al. 2020	0.997 [0.975; 1.019]	0.76
NO2-Biochemical pregnancy-Any Period of Assisted Reproductive Process	Omitting Li et al. 2020	0.996 [0.974; 1.019]	0.72
NO2-Biochemical pregnancy-Any Period of Assisted Reproductive Process	Omitting Li et al. 2020	0.995 [0.973; 1.018]	0.67
NO2-Biochemical pregnancy-Any Period of Assisted Reproductive Process	Omitting Wu et al. 2021	0.995 [0.972; 1.018]	0.66
NO2-Biochemical pregnancy-Any Period of Assisted Reproductive Process	Omitting Wu et al. 2021	0.994 [0.971; 1.018]	0.62
NO2-Biochemical pregnancy-Any Period of Assisted Reproductive Process	Omitting Wu et al. 2021	0.994 [0.971; 1.018]	0.62
NO2-Biochemical pregnancy-Any Period of Assisted Reproductive Process	Pooled estimate	0.993 [0.973; 1.013]	0.49
NO2-Biochemical pregnancy-Ovarian Stimulation To Oocyte Retrieval	Omitting Choe et al. 2018	0.976 [0.960; 0.993]	< 0.01
NO2-Biochemical pregnancy-Ovarian Stimulation To Oocyte Retrieval	Omitting Li et al. 2020	0.985 [0.970; 1.000]	0.05
NO2-Biochemical pregnancy-Ovarian Stimulation To Oocyte Retrieval	Omitting Wu et al. 2021	0.974 [0.944; 1.006]	0.11
NO2-Biochemical pregnancy-Ovarian Stimulation To Oocyte Retrieval	Pooled estimate	0.978 [0.961; 0.996]	0.02
NO2-Biochemical pregnancy-Oocyte Retrieval To Embryo Transfer	Omitting Choe et al. 2018	0.984 [0.969; 0.999]	0.04
NO2-Biochemical pregnancy-Oocyte Retrieval To Embryo Transfer	Omitting Li et al. 2020	1.008 [0.965; 1.053]	0.71
NO2-Biochemical pregnancy-Oocyte Retrieval To Embryo Transfer	Omitting Wu et al. 2021	1.002 [0.944; 1.064]	0.94
NO2-Biochemical pregnancy-Oocyte Retrieval To Embryo Transfer	Pooled estimate	0.996 [0.962; 1.031]	0.81
NO2-Biochemical pregnancy-Embryo Transfer To hCG Test	Omitting Choe et al. 2018	0.987 [0.974; 1.000]	0.05
NO2-Biochemical pregnancy-Embryo Transfer To hCG Test	Omitting Li et al. 2020	1.025 [0.949; 1.107]	0.53
NO2-Biochemical pregnancy-Embryo Transfer To hCG Test	Omitting Wu et al. 2021	1.021 [0.936; 1.114]	0.64
NO2-Biochemical pregnancy-Embryo Transfer To hCG Test	Pooled estimate	1.007 [0.955; 1.062]	0.79
O3-Biochemical pregnancy-Any Period of Assisted Reproductive Process	Omitting Choe et al. 2018	0.999 [0.992; 1.006]	0.76
O3-Biochemical pregnancy-Any Period of Assisted Reproductive Process	Omitting Choe et al. 2018	0.998 [0.993; 1.002]	0.36
O3-Biochemical pregnancy-Any Period of Assisted Reproductive Process	Omitting Choe et al. 2018	0.999 [0.993; 1.005]	0.65
O3-Biochemical pregnancy-Any Period of Assisted Reproductive Process	Omitting Li et al. 2020	0.998 [0.991; 1.005]	0.64
O3-Biochemical pregnancy-Any Period of Assisted Reproductive Process	Omitting Li et al. 2020	0.999 [0.992; 1.006]	0.7
O3-Biochemical pregnancy-Any Period of Assisted Reproductive Process	Omitting Li et al. 2020	0.999 [0.992; 1.006]	0.74
O3-Biochemical pregnancy-Any Period of Assisted Reproductive Process	Omitting Wu et al. 2021	1.000 [0.994; 1.007]	0.92
O3-Biochemical pregnancy-Any Period of Assisted Reproductive Process	Omitting Wu et al. 2021	1.000 [0.993; 1.007]	0.99
O3-Biochemical pregnancy-Any Period of Assisted Reproductive Process	Omitting Wu et al. 2021	1.000 [0.993; 1.007]	0.98
O3-Biochemical pregnancy-Any Period of Assisted Reproductive Process	Pooled estimate	0.999 [0.993; 1.005]	0.74
O3-Biochemical pregnancy-Ovarian Stimulation To Oocyte Retrieval	Omitting Choe et al. 2018	0.998 [0.986; 1.009]	0.68
O3-Biochemical pregnancy-Ovarian Stimulation To Oocyte Retrieval	Omitting Li et al. 2020	0.993 [0.982; 1.004]	0.19
O3-Biochemical pregnancy-Ovarian Stimulation To Oocyte Retrieval	Omitting Wu et al. 2021	1.004 [0.997; 1.011]	0.26
O3-Biochemical pregnancy-Ovarian Stimulation To Oocyte Retrieval	Pooled estimate	0.998 [0.989; 1.007]	0.65
O3-Biochemical pregnancy-Oocyte Retrieval To Embryo Transfer	Omitting Choe et al. 2018	0.998 [0.990; 1.005]	0.57
O3-Biochemical pregnancy-Oocyte Retrieval To Embryo Transfer	Omitting Li et al. 2020	1.005 [0.976; 1.035]	0.73
O3-Biochemical pregnancy-Oocyte Retrieval To Embryo Transfer	Omitting Wu et al. 2021	1.008 [0.987; 1.030]	0.44
O3-Biochemical pregnancy-Oocyte Retrieval To Embryo Transfer	Pooled estimate	1.002 [0.986; 1.018]	0.8
O3-Biochemical pregnancy-Embryo Transfer To hCG Test	Omitting Choe et al. 2018	0.997 [0.990; 1.004]	0.39
O3-Biochemical pregnancy-Embryo Transfer To hCG Test	Omitting Li et al. 2020	0.998 [0.980; 1.016]	0.8
O3-Biochemical pregnancy-Embryo Transfer To hCG Test	Omitting Wu et al. 2021	1.003 [0.990; 1.016]	0.66
O3-Biochemical pregnancy-Embryo Transfer To hCG Test	Pooled estimate	0.998 [0.989; 1.008]	0.76
PM10-Biochemical pregnancy-Any Period of Assisted Reproductive Process	Omitting Choe et al. 2018	1.004 [0.993; 1.015]	0.52
PM10-Biochemical pregnancy-Any Period of Assisted Reproductive Process	Omitting Choe et al. 2018	1.002 [0.992; 1.012]	0.7
PM10-Biochemical pregnancy-Any Period of Assisted Reproductive Process	Omitting Choe et al. 2018	1.000 [0.996; 1.005]	0.91
PM10-Biochemical pregnancy-Any Period of Assisted Reproductive Process	Omitting Li et al. 2020	1.005 [0.994; 1.016]	0.38
PM10-Biochemical pregnancy-Any Period of Assisted Reproductive Process	Omitting Li et al. 2020	1.005 [0.993; 1.016]	0.42
PM10-Biochemical pregnancy-Any Period of Assisted Reproductive Process	Omitting Li et al. 2020	1.005 [0.994; 1.016]	0.39
PM10-Biochemical pregnancy-Any Period of Assisted Reproductive Process	Omitting Liu et al. 2022	1.004 [0.992; 1.015]	0.53
PM10-Biochemical pregnancy-Any Period of Assisted Reproductive Process	Omitting Wu et al. 2021	1.004 [0.992; 1.015]	0.52
PM10-Biochemical pregnancy-Any Period of Assisted Reproductive Process	Omitting Wu et al. 2021	1.004 [0.993; 1.016]	0.5
PM10-Biochemical pregnancy-Any Period of Assisted Reproductive Process	Omitting Wu et al. 2021	1.004 [0.993; 1.016]	0.49
PM10-Biochemical pregnancy-Any Period of Assisted Reproductive Process	Pooled estimate	1.003 [0.993; 1.014]	0.5
PM10-Biochemical pregnancy-Ovarian Stimulation To Oocyte Retrieval	Omitting Choe et al. 2018	1.000 [0.994; 1.007]	0.92
PM10-Biochemical pregnancy-Ovarian Stimulation To Oocyte Retrieval	Omitting Li et al. 2020	1.004 [1.000; 1.007]	0.03
PM10-Biochemical pregnancy-Ovarian Stimulation To Oocyte Retrieval	Omitting Liu et al. 2022	0.999 [0.993; 1.006]	0.88
PM10-Biochemical pregnancy-Ovarian Stimulation To Oocyte Retrieval	Omitting Wu et al. 2021	0.998 [0.990; 1.006]	0.63
PM10-Biochemical pregnancy-Ovarian Stimulation To Oocyte Retrieval	Pooled estimate	1.000 [0.995; 1.006]	0.89
PM10-Biochemical pregnancy-Oocyte Retrieval To Embryo Transfer	Omitting Choe et al. 2018	1.000 [0.995; 1.006]	0.94
PM10-Biochemical pregnancy-Oocyte Retrieval To Embryo Transfer	Omitting Li et al. 2020	1.008 [0.990; 1.027]	0.38
PM10-Biochemical pregnancy-Oocyte Retrieval To Embryo Transfer	Omitting Wu et al. 2021	1.006 [0.982; 1.031]	0.62
PM10-Biochemical pregnancy-Oocyte Retrieval To Embryo Transfer	Pooled estimate	1.003 [0.990; 1.017]	0.64
PM10-Biochemical pregnancy-Embryo Transfer To hCG Test	Omitting Choe et al. 2018	0.999 [0.992; 1.005]	0.69
PM10-Biochemical pregnancy-Embryo Transfer To hCG Test	Omitting Li et al. 2020	1.027 [0.971; 1.086]	0.35
PM10-Biochemical pregnancy-Embryo Transfer To hCG Test	Omitting Wu et al. 2021	1.024 [0.961; 1.091]	0.47
PM10-Biochemical pregnancy-Embryo Transfer To hCG Test	Pooled estimate	1.013 [0.976; 1.052]	0.5
PM2.5-Biochemical pregnancy-Any Period of Assisted Reproductive Process	Omitting Li et al. 2020	1.000 [0.998; 1.002]	0.96
PM2.5-Biochemical pregnancy-Any Period of Assisted Reproductive Process	Omitting Li et al. 2020	0.999 [0.996; 1.002]	0.66
PM2.5-Biochemical pregnancy-Any Period of Assisted Reproductive Process	Omitting Li et al. 2020	1.000 [0.997; 1.002]	0.77
PM2.5-Biochemical pregnancy-Any Period of Assisted Reproductive Process	Omitting Wu et al. 2021	0.999 [0.996; 1.002]	0.48
PM2.5-Biochemical pregnancy-Any Period of Assisted Reproductive Process	Omitting Wu et al. 2021	0.999 [0.996; 1.002]	0.53
PM2.5-Biochemical pregnancy-Any Period of Assisted Reproductive Process	Omitting Wu et al. 2021	0.999 [0.996; 1.001]	0.33
PM2.5-Biochemical pregnancy-Any Period of Assisted Reproductive Process	Omitting Wang et al. 2023	1.015 [0.980; 1.052]	0.41
PM2.5-Biochemical pregnancy-Any Period of Assisted Reproductive Process	Omitting Wang et al. 2023	1.016 [0.978; 1.055]	0.43
PM2.5-Biochemical pregnancy-Any Period of Assisted Reproductive Process	Omitting Wang et al. 2023	1.008 [0.981; 1.036]	0.56
PM2.5-Biochemical pregnancy-Any Period of Assisted Reproductive Process	Pooled estimate	1.022 [0.985; 1.061]	0.25
PM2.5-Biochemical pregnancy-Ovarian Stimulation To Oocyte Retrieval	Omitting Li et al. 2020	1.043 [0.935; 1.164]	0.45
PM2.5-Biochemical pregnancy-Ovarian Stimulation To Oocyte Retrieval	Omitting Wu et al. 2021	1.041 [0.927; 1.169]	0.5
PM2.5-Biochemical pregnancy-Ovarian Stimulation To Oocyte Retrieval	Omitting Wang et al. 2023	0.998 [0.992; 1.004]	0.5
PM2.5-Biochemical pregnancy-Ovarian Stimulation To Oocyte Retrieval	Pooled estimate	1.018 [0.951; 1.090]	0.6
PM2.5-Biochemical pregnancy-Oocyte Retrieval To Embryo Transfer	Omitting Li et al. 2020	1.036 [0.950; 1.129]	0.43
PM2.5-Biochemical pregnancy-Oocyte Retrieval To Embryo Transfer	Omitting Wu et al. 2021	1.035 [0.947; 1.131]	0.45
PM2.5-Biochemical pregnancy-Oocyte Retrieval To Embryo Transfer	Omitting Wang et al. 2023	0.999 [0.997; 1.002]	0.7
PM2.5-Biochemical pregnancy-Oocyte Retrieval To Embryo Transfer	Pooled estimate	1.017 [0.964; 1.073]	0.54
PM2.5-Biochemical pregnancy-Embryo Transfer To hCG Test	Omitting Li et al. 2020	1.071 [0.927; 1.237]	0.35
PM2.5-Biochemical pregnancy-Embryo Transfer To hCG Test	Omitting Wu et al. 2021	1.068 [0.918; 1.242]	0.4
PM2.5-Biochemical pregnancy-Embryo Transfer To hCG Test	Omitting Wang et al. 2023	1.000 [0.993; 1.006]	0.94
PM2.5-Biochemical pregnancy-Embryo Transfer To hCG Test	Pooled estimate	1.038 [0.945; 1.141]	0.43
SO2-Biochemical pregnancy-Any Period of Assisted Reproductive Process	Omitting Choe et al. 2018	0.995 [0.968; 1.023]	0.71
SO2-Biochemical pregnancy-Any Period of Assisted Reproductive Process	Omitting Choe et al. 2018	0.991 [0.978; 1.004]	0.17
SO2-Biochemical pregnancy-Any Period of Assisted Reproductive Process	Omitting Choe et al. 2018	0.993 [0.969; 1.017]	0.56
SO2-Biochemical pregnancy-Any Period of Assisted Reproductive Process	Omitting Li et al. 2020	0.998 [0.971; 1.026]	0.9
SO2-Biochemical pregnancy-Any Period of Assisted Reproductive Process	Omitting Li et al. 2020	0.998 [0.971; 1.026]	0.91
SO2-Biochemical pregnancy-Any Period of Assisted Reproductive Process	Omitting Li et al. 2020	0.997 [0.969; 1.026]	0.85
SO2-Biochemical pregnancy-Any Period of Assisted Reproductive Process	Omitting Wu et al. 2021	0.994 [0.965; 1.024]	0.7
SO2-Biochemical pregnancy-Any Period of Assisted Reproductive Process	Omitting Wu et al. 2021	0.994 [0.965; 1.024]	0.69
SO2-Biochemical pregnancy-Any Period of Assisted Reproductive Process	Omitting Wu et al. 2021	0.994 [0.965; 1.024]	0.69
SO2-Biochemical pregnancy-Any Period of Assisted Reproductive Process	Pooled estimate	0.994 [0.970; 1.019]	0.66
SO2-Biochemical pregnancy-Ovarian Stimulation To Oocyte Retrieval	Omitting Choe et al. 2018	0.989 [0.966; 1.013]	0.36
SO2-Biochemical pregnancy-Ovarian Stimulation To Oocyte Retrieval	Omitting Li et al. 2020	1.000 [0.994; 1.007]	0.9
SO2-Biochemical pregnancy-Ovarian Stimulation To Oocyte Retrieval	Omitting Wu et al. 2021	0.976 [0.955; 0.998]	0.03
SO2-Biochemical pregnancy-Ovarian Stimulation To Oocyte Retrieval	Pooled estimate	0.990 [0.972; 1.008]	0.28
SO2-Biochemical pregnancy-Oocyte Retrieval To Embryo Transfer	Omitting Choe et al. 2018	0.989 [0.964; 1.015]	0.4
SO2-Biochemical pregnancy-Oocyte Retrieval To Embryo Transfer	Omitting Li et al. 2020	1.042 [0.928; 1.171]	0.48
SO2-Biochemical pregnancy-Oocyte Retrieval To Embryo Transfer	Omitting Wu et al. 2021	1.032 [0.894; 1.193]	0.66
SO2-Biochemical pregnancy-Oocyte Retrieval To Embryo Transfer	Pooled estimate	1.011 [0.933; 1.096]	0.79
SO2-Biochemical pregnancy-Embryo Transfer To hCG Test	Omitting Choe et al. 2018	0.993 [0.975; 1.012]	0.47
SO2-Biochemical pregnancy-Embryo Transfer To hCG Test	Omitting Li et al. 2020	1.007 [0.959; 1.057]	0.79
SO2-Biochemical pregnancy-Embryo Transfer To hCG Test	Omitting Wu et al. 2021	0.994 [0.926; 1.067]	0.87
SO2-Biochemical pregnancy-Embryo Transfer To hCG Test	Pooled estimate	0.995 [0.962; 1.030]	0.78
NO2-Live birth-Any Period of Assisted Reproductive Process	Omitting Legro et al. 2010	0.964 [0.925; 1.005]	0.09
NO2-Live birth-Any Period of Assisted Reproductive Process	Omitting Legro et al. 2010	0.957 [0.912; 1.005]	0.08
NO2-Live birth-Any Period of Assisted Reproductive Process	Omitting Legro et al. 2010	0.969 [0.936; 1.003]	0.07
NO2-Live birth-Any Period of Assisted Reproductive Process	Omitting Wang aet al. 2019	0.947 [0.904; 0.992]	0.02
NO2-Live birth-Any Period of Assisted Reproductive Process	Omitting Wu et al. 2021	0.948 [0.904; 0.995]	0.03
NO2-Live birth-Any Period of Assisted Reproductive Process	Omitting Wu et al. 2021	0.947 [0.904; 0.992]	0.02
NO2-Live birth-Any Period of Assisted Reproductive Process	Omitting Wu et al. 2021	0.948 [0.904; 0.994]	0.03
NO2-Live birth-Any Period of Assisted Reproductive Process	Pooled estimate	0.954 [0.916; 0.995]	0.03
NO2-Live birth-Oocyte Retrieval To Embryo Transfer	Omitting Legro et al. 2010	0.993 [0.982; 1.004]	0.24
NO2-Live birth-Oocyte Retrieval To Embryo Transfer	Omitting Wang aet al. 2019	0.966 [0.907; 1.028]	0.27
NO2-Live birth-Oocyte Retrieval To Embryo Transfer	Omitting Wu et al. 2021	0.965 [0.906; 1.028]	0.27
NO2-Live birth-Oocyte Retrieval To Embryo Transfer	Pooled estimate	0.977 [0.939; 1.017]	0.26
O3-Live birth-Any Period of Assisted Reproductive Process	Omitting Boulet et al. 2019	1.009 [0.994; 1.024]	0.25
O3-Live birth-Any Period of Assisted Reproductive Process	Omitting Boulet et al. 2019	1.009 [0.994; 1.024]	0.25
O3-Live birth-Any Period of Assisted Reproductive Process	Omitting Boulet et al. 2019	1.008 [0.993; 1.024]	0.27
O3-Live birth-Any Period of Assisted Reproductive Process	Omitting Legro et al. 2010	1.003 [0.993; 1.013]	0.55
O3-Live birth-Any Period of Assisted Reproductive Process	Omitting Legro et al. 2010	1.008 [0.993; 1.023]	0.32
O3-Live birth-Any Period of Assisted Reproductive Process	Omitting Legro et al. 2010	1.004 [0.993; 1.015]	0.49
O3-Live birth-Any Period of Assisted Reproductive Process	Omitting Wang aet al. 2019	1.010 [0.995; 1.024]	0.2
O3-Live birth-Any Period of Assisted Reproductive Process	Omitting Wu et al. 2021	1.010 [0.995; 1.025]	0.18
O3-Live birth-Any Period of Assisted Reproductive Process	Omitting Wu et al. 2021	1.010 [0.995; 1.025]	0.2
O3-Live birth-Any Period of Assisted Reproductive Process	Omitting Wu et al. 2021	1.010 [0.995; 1.024]	0.21
O3-Live birth-Any Period of Assisted Reproductive Process	Pooled estimate	1.008 [0.995; 1.021]	0.25
O3-Live birth-Ovarian Stimulation To Oocyte Retrieval	Omitting Boulet et al. 2019	1.024 [0.962; 1.090]	0.46
O3-Live birth-Ovarian Stimulation To Oocyte Retrieval	Omitting Legro et al. 2010	0.999 [0.989; 1.008]	0.77
O3-Live birth-Ovarian Stimulation To Oocyte Retrieval	Omitting Wu et al. 2021	1.029 [0.976; 1.084]	0.29
O3-Live birth-Ovarian Stimulation To Oocyte Retrieval	Pooled estimate	1.015 [0.978; 1.054]	0.43
O3-Live birth-Oocyte Retrieval To Embryo Transfer	Omitting Boulet et al. 2019	0.998 [0.987; 1.009]	0.74
O3-Live birth-Oocyte Retrieval To Embryo Transfer	Omitting Legro et al. 2010	1.000 [0.994; 1.005]	0.89
O3-Live birth-Oocyte Retrieval To Embryo Transfer	Omitting Wang aet al. 2019	1.001 [0.992; 1.010]	0.81
O3-Live birth-Oocyte Retrieval To Embryo Transfer	Omitting Wu et al. 2021	1.002 [0.993; 1.011]	0.66
O3-Live birth-Oocyte Retrieval To Embryo Transfer	Pooled estimate	1.000 [0.993; 1.007]	0.99
O3-Live birth-Embryo Transfer To hCG Test	Omitting Boulet et al. 2019	1.022 [0.970; 1.077]	0.41
O3-Live birth-Embryo Transfer To hCG Test	Omitting Legro et al. 2010	1.002 [0.994; 1.011]	0.61
O3-Live birth-Embryo Transfer To hCG Test	Omitting Wu et al. 2021	1.026 [0.983; 1.071]	0.24
O3-Live birth-Embryo Transfer To hCG Test	Pooled estimate	1.015 [0.984; 1.047]	0.35
PM10-Live birth-Any Period of Assisted Reproductive Process	Omitting Dai et al. 2021	1.002 [0.987; 1.017]	0.77
PM10-Live birth-Any Period of Assisted Reproductive Process	Omitting Legro et al. 2010	1.000 [0.994; 1.006]	0.91
PM10-Live birth-Any Period of Assisted Reproductive Process	Omitting Legro et al. 2010	1.002 [0.988; 1.016]	0.79
PM10-Live birth-Any Period of Assisted Reproductive Process	Omitting Legro et al. 2010	1.001 [0.989; 1.013]	0.9
PM10-Live birth-Any Period of Assisted Reproductive Process	Omitting Liu et al. 2022	1.002 [0.987; 1.017]	0.78
PM10-Live birth-Any Period of Assisted Reproductive Process	Omitting Wang aet al. 2019	1.004 [0.990; 1.017]	0.61
PM10-Live birth-Any Period of Assisted Reproductive Process	Omitting Wu et al. 2021	1.002 [0.987; 1.017]	0.84
PM10-Live birth-Any Period of Assisted Reproductive Process	Omitting Wu et al. 2021	1.002 [0.987; 1.017]	0.79
PM10-Live birth-Any Period of Assisted Reproductive Process	Omitting Wu et al. 2021	1.002 [0.987; 1.017]	0.83
PM10-Live birth-Any Period of Assisted Reproductive Process	Pooled estimate	1.002 [0.989; 1.014]	0.81
PM10-Live birth-Ovarian Stimulation To Oocyte Retrieval	Omitting Dai et al. 2021	1.025 [0.962; 1.092]	0.45
PM10-Live birth-Ovarian Stimulation To Oocyte Retrieval	Omitting Legro et al. 2010	1.001 [0.997; 1.005]	0.62
PM10-Live birth-Ovarian Stimulation To Oocyte Retrieval	Omitting Wu et al. 2021	1.023 [0.956; 1.095]	0.51
PM10-Live birth-Ovarian Stimulation To Oocyte Retrieval	Pooled estimate	1.011 [0.973; 1.050]	0.58
PM10-Live birth-Oocyte Retrieval To Embryo Transfer	Omitting Legro et al. 2010	0.997 [0.987; 1.008]	0.61
PM10-Live birth-Oocyte Retrieval To Embryo Transfer	Omitting Wang aet al. 2019	1.001 [0.998; 1.004]	0.55
PM10-Live birth-Oocyte Retrieval To Embryo Transfer	Omitting Wu et al. 2021	0.990 [0.975; 1.004]	0.15
PM10-Live birth-Oocyte Retrieval To Embryo Transfer	Pooled estimate	0.998 [0.990; 1.006]	0.67
PM10-Live birth-Embryo Transfer To hCG Test	Omitting Legro et al. 2010	1.001 [0.998; 1.005]	0.46
PM10-Live birth-Embryo Transfer To hCG Test	Omitting Liu et al. 2022	1.007 [0.975; 1.039]	0.68
PM10-Live birth-Embryo Transfer To hCG Test	Omitting Wu et al. 2021	1.005 [0.970; 1.041]	0.79
PM10-Live birth-Embryo Transfer To hCG Test	Pooled estimate	1.003 [0.985; 1.020]	0.77
PM2.5-Live birth-Any Period of Assisted Reproductive Process	Omitting Boulet et al. 2019	0.999 [0.990; 1.008]	0.75
PM2.5-Live birth-Any Period of Assisted Reproductive Process	Omitting Boulet et al. 2019	0.998 [0.989; 1.008]	0.74
PM2.5-Live birth-Any Period of Assisted Reproductive Process	Omitting Boulet et al. 2019	0.999 [0.992; 1.007]	0.88
PM2.5-Live birth-Any Period of Assisted Reproductive Process	Omitting Dai et al. 2021	0.998 [0.989; 1.008]	0.75
PM2.5-Live birth-Any Period of Assisted Reproductive Process	Omitting Legro et al. 2010	0.999 [0.992; 1.006]	0.79
PM2.5-Live birth-Any Period of Assisted Reproductive Process	Omitting Legro et al. 2010	1.000 [0.994; 1.006]	0.91
PM2.5-Live birth-Any Period of Assisted Reproductive Process	Omitting Legro et al. 2010	0.999 [0.990; 1.007]	0.75
PM2.5-Live birth-Any Period of Assisted Reproductive Process	Omitting Wang aet al. 2019	1.000 [0.991; 1.008]	0.94
PM2.5-Live birth-Any Period of Assisted Reproductive Process	Omitting Wu et al. 2021	0.998 [0.988; 1.008]	0.71
PM2.5-Live birth-Any Period of Assisted Reproductive Process	Omitting Wu et al. 2021	0.998 [0.989; 1.008]	0.74
PM2.5-Live birth-Any Period of Assisted Reproductive Process	Omitting Wu et al. 2021	0.998 [0.988; 1.007]	0.62
PM2.5-Live birth-Any Period of Assisted Reproductive Process	Omitting Wang et al. 2023	0.998 [0.990; 1.006]	0.54
PM2.5-Live birth-Any Period of Assisted Reproductive Process	Omitting Wang et al. 2023	0.998 [0.990; 1.006]	0.58
PM2.5-Live birth-Any Period of Assisted Reproductive Process	Omitting Wang et al. 2023	0.998 [0.990; 1.006]	0.58
PM2.5-Live birth-Any Period of Assisted Reproductive Process	Pooled estimate	0.997 [0.989; 1.005]	0.49
PM2.5-Live birth-Ovarian Stimulation To Oocyte Retrieval	Omitting Boulet et al. 2019	1.000 [0.992; 1.008]	0.99
PM2.5-Live birth-Ovarian Stimulation To Oocyte Retrieval	Omitting Dai et al. 2021	1.001 [0.990; 1.012]	0.92
PM2.5-Live birth-Ovarian Stimulation To Oocyte Retrieval	Omitting Legro et al. 2010	0.999 [0.999; 1.000]	0.04
PM2.5-Live birth-Ovarian Stimulation To Oocyte Retrieval	Omitting Wu et al. 2021	1.000 [0.989; 1.011]	0.94
PM2.5-Live birth-Ovarian Stimulation To Oocyte Retrieval	Omitting Wang et al. 2023	1.000 [0.994; 1.006]	0.98
PM2.5-Live birth-Ovarian Stimulation To Oocyte Retrieval	Pooled estimate	0.999 [0.990; 1.009	0.9
PM2.5-Live birth-Oocyte Retrieval To Embryo Transfer	Omitting Boulet et al. 2019	0.993 [0.972; 1.014]	0.5
PM2.5-Live birth-Oocyte Retrieval To Embryo Transfer	Omitting Legro et al. 2010	0.998 [0.990; 1.007]	0.7
PM2.5-Live birth-Oocyte Retrieval To Embryo Transfer	Omitting Wang aet al. 2019	0.997 [0.975; 1.020]	0.81
PM2.5-Live birth-Oocyte Retrieval To Embryo Transfer	Omitting Wu et al. 2021	0.990 [0.966; 1.015]	0.45
PM2.5-Live birth-Oocyte Retrieval To Embryo Transfer	Omitting Wang et al. 2023	0.995 [0.979; 1.012]	0.56
PM2.5-Live birth-Oocyte Retrieval To Embryo Transfer	Pooled estimate	0.994 [0.980; 1.008]	0.41
PM2.5-Live birth-Embryo Transfer To hCG Test	Omitting Boulet et al. 2019	1.003 [0.999; 1.007]	0.16
PM2.5-Live birth-Embryo Transfer To hCG Test	Omitting Legro et al. 2010	0.998 [0.971; 1.025]	0.88
PM2.5-Live birth-Embryo Transfer To hCG Test	Omitting Wu et al. 2021	0.974 [0.919; 1.033]	0.38
PM2.5-Live birth-Embryo Transfer To hCG Test	Omitting Wang et al. 2023	1.000 [0.982; 1.019]	0.97
PM2.5-Live birth-Embryo Transfer To hCG Test	Pooled estimate	0.998 [0.981; 1.014]	0.79
SO2-Live birth-Any Period of Assisted Reproductive Process	Omitting Legro et al. 2010	0.997 [0.987; 1.007]	0.54
SO2-Live birth-Any Period of Assisted Reproductive Process	Omitting Legro et al. 2010	0.998 [0.989; 1.008]	0.74
SO2-Live birth-Any Period of Assisted Reproductive Process	Omitting Legro et al. 2010	0.998 [0.989; 1.008]	0.73
SO2-Live birth-Any Period of Assisted Reproductive Process	Omitting Wang aet al. 2019	0.999 [0.995; 1.004]	0.79
SO2-Live birth-Any Period of Assisted Reproductive Process	Omitting Wu et al. 2021	0.997 [0.987; 1.007]	0.51
SO2-Live birth-Any Period of Assisted Reproductive Process	Omitting Wu et al. 2021	0.996 [0.987; 1.006]	0.44
SO2-Live birth-Any Period of Assisted Reproductive Process	Omitting Wu et al. 2021	0.996 [0.987; 1.006]	0.47
SO2-Live birth-Any Period of Assisted Reproductive Process	Pooled estimate	0.998 [0.989; 1.006]	0.57
SO2-Live birth-Oocyte Retrieval To Embryo Transfer	Omitting Legro et al. 2010	0.988 [0.950; 1.027]	0.54
SO2-Live birth-Oocyte Retrieval To Embryo Transfer	Omitting Wang aet al. 2019	0.998 [0.988; 1.009]	0.76
SO2-Live birth-Oocyte Retrieval To Embryo Transfer	Omitting Wu et al. 2021	0.984 [0.956; 1.012]	0.25
SO2-Live birth-Oocyte Retrieval To Embryo Transfer	Pooled estimate	0.992 [0.971; 1.014]	0.46
CO-Live birth-Any Period of Assisted Reproductive Process	Omitting Wang aet al. 2019	0.976 [0.965; 0.988]	< 0.01
CO-Live birth-Any Period of Assisted Reproductive Process	Omitting Wu et al. 2021	0.975 [0.958; 0.992]	< 0.01
CO-Live birth-Any Period of Assisted Reproductive Process	Omitting Wu et al. 2021	0.970 [0.958; 0.983]	< 0.01
CO-Live birth-Any Period of Assisted Reproductive Process	Omitting Wu et al. 2021	0.979 [0.965; 0.994]	< 0.01
CO-Live birth-Any Period of Assisted Reproductive Process	Pooled estimate	0.975 [0.963; 0.988]	< 0.01
